# Supplementary material for: Characterization of active peptides derived from three leeches and comparison of their anti-thrombotic mechanisms using the tail vein thrombosis model in mice and metabonomics
Source: Front Pharmacol. 2024 Jan 25;14:1324418. doi: 10.3389/fphar.2023.1324418 (PMC10851270; doi:10.3389/fphar.2023.1324418)
Supplement: Supplementary file 1 [file Table2.XLSX]

## Sheet: WBV 10 s-1
Groups	results
Con	10.1
	10.39
	10.59
	11.49
	11.59
	10.1
Mod	16.81
	17.21
	16.56
	18.94
	17.89
	16.81
Asp	16.2
	14.16
	14.81
	15.33
	14.05
	13.49
LAPP	14.08
	14.49
	16.49
	18.15
	15.31
	15.43
HAPP	11.27
	13.29
	14.65
	14.8
	15.85
	16.4
LAPH	14.75
	17.01
	14.12
	15.15
	16.51
	19.1
HAPH	14.43
	14.78
	14.52
	15.09
	14.18
	16.35
LAPA	15.27
	17.79
	18.46
	17.94
	16.35
	17.58
HAPA	15.85
	15.05
	12.47
	14.93
	16.48
	16.14

## Sheet: WBV 50 s-1
Groups	results
Con	5.98
	5.63
	5.66
	6.44
	6.21
	6.99
Mod	9.52
	9.46
	9.76
	8.5
	8.96
	9.48
Asp	9.39
	8.23
	8.44
	8.45
	7.96
	7.17
LAPP	7.18
	7.96
	9.72
	10.12
	8.08
	8.23
HAPP	7.42
	7.99
	8.92
	8.44
	8.18
	9.12
LAPH	8.03
	9.28
	6.97
	8.33
	9.24
	9.61
HAPH	8
	8.28
	8.25
	8.44
	7.99
	9.01
LAPA	7.55
	7.77
	8.02
	7.49
	8.5
	8.29
HAPA	7.95
	7.24
	7.28
	7.31
	9.45
	9.09

## Sheet: WBV 200 s-1
Groups	results
Con	4.21
	4.95
	4.98
	4.21
	4.89
	5.46
Mod	7.11
	7.15
	7.41
	7.5
	7.33
	7.11
Asp	6.53
	6.48
	6.75
	6.33
	6.23
	5.66
LAPP	6.25
	5.87
	7.48
	7.54
	7.02
	7.11
HAPP	6.38
	6.42
	6.29
	6.75
	6.24
	6.89
LAPH	6.55
	7.04
	5.22
	7.13
	7.18
	6.93
HAPH	6.17
	6.56
	5.82
	6.5
	6.33
	6.3
LAPA	5.83
	6.23
	6.28
	5.49
	6.45
	6.12
HAPA	5.25
	6.24
	5.83
	6.41
	6.16
	6.13

## Sheet: PV
Groups	results
Con	1.15
	1.24
	1.25
	1.23
	1.25
	1.35
Mod	1.95
	2.06
	1.96
	2.06
	1.97
	2.16
Asp	1.76
	1.66
	1.65
	1.76
	1.76
	1.37
LAPP	1.99
	1.54
	1.79
	2.37
	1.88
	1.8
HAPP	1.62
	1.54
	1.64
	1.76
	1.33
	1.85
LAPH	1.86
	1.79
	1.35
	1.96
	2.06
	1.97
HAPH	1.49
	1.69
	1.18
	1.86
	1.56
	1.66
LAPA	1.55
	1.74
	1.87
	1.46
	1.87
	1.77
HAPA	1.3
	1.75
	1.35
	1.87
	1.66
	1.56

## Sheet: PT
Groups	results
Con	14.08
	14.24
	14.16
	14
	15.36
	14.08
Mod	12
	12.92
	12.12
	12.52
	12.2
	12.32
Asp	13.36
	12.8
	13.28
	13.92
	13.44
	12.8
LAPP	12.64
	13.32
	12.96
	13.36
	12
	12.56
HAPP	13.2
	13.12
	12.48
	12.76
	13.2
	12.9
LAPH	13.28
	12.56
	13.2
	12.4
	13.24
	13.6
HAPH	13.24
	13.28
	13.36
	12.96
	13.12
	13.84
LAPA	13.6
	11.8
	13.04
	12.88
	13.28
	13.76
HAPA	13.8
	12.96
	12.76
	12.8
	12.92
	13.32

## Sheet: APTT
Groups	results
Con	22.32
	23
	22.92
	23.68
	22.08
	23.68
Mod	20.32
	18.8
	19.92
	19.68
	20.24
	20
Asp	21.24
	21.2
	21.28
	21.72
	23.04
	22.08
LAPP	20.08
	21.56
	20.4
	20.72
	19.2
	20.28
HAPP	19.94
	21.4
	19.88
	22.96
	21.04
	21.6
LAPH	20.44
	20.56
	20.32
	21.2
	20.16
	20.8
HAPH	22.16
	22.56
	20.88
	22.04
	20.64
	21.04
LAPA	21.04
	20.76
	20.24
	20.28
	21.52
	21.6
HAPA	21.8
	20.48
	21.6
	21.44
	19.36
	21.84

## Sheet: TT
Groups	results
Con	24.8
	26.64
	26
	25.52
	26.56
	25.52
Mod	22
	22.64
	21.96
	22.12
	21.56
	22.2
Asp	24.24
	25.04
	24
	24.96
	25.2
	24.52
LAPP	23.84
	23.4
	22.36
	23.04
	20.72
	22.04
HAPP	24.68
	23.36
	24.96
	24.08
	24
	25.04
LAPH	22.86
	22.6
	23.23
	22.65
	22.88
	23.92
HAPH	25.28
	25.76
	24.88
	24.08
	25.44
	25.2
LAPA	22.48
	22.96
	21.96
	21.28
	24.96
	23.72
HAPA	24.92
	24.2
	24
	25.84
	24.48
	24.12

## Sheet: FIB
Groups	results
Con	1.63
	1.36
	1.33
	1.48
	1.38
	1.75
Mod	2.2
	2.03
	2.26
	2.14
	2.26
	2.18
Asp	1.64
	1.76
	2.06
	1.46
	1.89
	1.81
LAPP	2.22
	2.14
	2.13
	2.1
	1.68
	1.98
HAPP	1.74
	1.71
	2.07
	1.88
	1.66
	2.02
LAPH	2.28
	1.71
	2.02
	1.98
	1.79
	1.85
HAPH	2.08
	1.57
	1.61
	1.56
	2
	1.89
LAPA	2.18
	2.08
	1.55
	2.15
	2.32
	1.89
HAPA	2.07
	2.08
	1.88
	1.66
	1.74
	1.78
