# Supplementary material for: Characterization of active peptides derived from three leeches and comparison of their anti-thrombotic mechanisms using the tail vein thrombosis model in mice and metabonomics
Source: Front Pharmacol. 2024 Jan 25;14:1324418. doi: 10.3389/fphar.2023.1324418 (PMC10851270; doi:10.3389/fphar.2023.1324418)
Supplement: Supplementary file 2 [file Table3.XLSX]

## Sheet: Sheet1
	Glycochenodeoxycholic acid	Cholic acid	Chenodeoxycholic Acid	1-Oleoyl-2-hydroxy-sn-glycero-3-phosphoethanolamine	Deoxycholic acid	2-[(11Z,14Z)-icosadienoyl]-sn-glycero-3-phosphoethanolamine	1-Palmitoyl-2-hydroxy-sn-glycero-3-phosphoethanolamine	1-Stearoyl-2-hydroxy-sn-glycero-3-phosphoethanolamine	Eicosapentaenoic acid	Linoleic acid	phosphatidylcholin	Platelet-activating factor	1-arachidonoyl-sn-glycero-3-phosphocholine	1-Octadecyl-Sn-Glycero-3-Phosphocholine	1-icosanoyl-sn-glycero-3-phosphocholine	1-Palmitoyl-2-docosahexaenoyl-sn-glycero-3-phosphocholine	cis-5-Tetradecenoylcarnitine	1-(9Z-Octadecenyl)-2-Acetyl-Sn-Glycero-3-Phosphocholine	1-[(8Z,11Z,14Z)-icosatrienoyl]-sn-glycero-3-phosphocholine	1-heptadecanoyl-sn-glycero-3-phosphocholine	Palmitoylcarnitine	1-[(11Z,14Z)]-icosadienoyl-sn-glycero-3-phosphocholine	L-alpha-lysophosphatidylcholine	1-(9Z,12Z,15Z-Octadecatrienoyl)-2-(9Z,12Z-Octadecadienoyl)-Glycero-3-Phosphochol	1-[(9Z)-hexadecenoyl]-sn-glycero-3-phosphocholine
Con	31936465	98678822	232741	286000000	53592261	1520000000	33455010	85865531	87230403	87984104	1430376740	32230469861	3230000000	443000000	408000000	461000000	2668873	13100000000	113000000	2540000000	1588074	1040000000	220000000	167000000	1390000000
	85668125	79267599	785206	227000000	80858866	1920000000	42571852	59562120	82076860	52179425	9.50244e+08	45907983729	2420000000	370000000	462000000	360000000	2888433	11500000000	145000000	2130000000	1386446	969000000	430000000	188000000	1530000000
	31883113	86459160	251304	262000000	37881001	1550000000	67676906	71787515	57492354	41487192	669682690	46816667956	2110000000	342000000	460000000	328000000	3400789	13600000000	119000000	2230000000	1344458	907000000	446000000	146000000	1190000000
	35071531	128000000	904911	248000000	97549303	1550000000	48372819	7.20051e+07	69900898	50758645	2.53112e+08	34522317475	3140000000	446000000	802000000	369000000	4304583	12900000000	80647851	3370000000	1641393	1200000000	432000000	284000000	1370000000
	44517695	75920627	1313162	266000000	69147387	1580000000	52834390	60562120	82476860	62327173	3.39991e+08	37675586677	2300000000	265000000	360000000	308000000	1412504	12400000000	45609999	1770000000	1145427	899000000	450000000	125000000	1410000000
	4.58154e+07	9.36652e+07	697465	257800000	6.78058e+07	1624000000	4.89822e+07	7.24051e+07	7.41751e+07	5.89473e+07	728681392	24219388616	771000000	373200000	103000000	379500000	19685846	14000000000	100651570	1070000000	758862	395000000	386500000	182000000	970000000
Mod	4288061	13031349	31259	181000000	20069926	1020000000	11656856	20799844	27346544	20555662	1579656769	53400000000	4920000000	671000000	1220000000	83202493	159000000	15600000000	273000000	3810000000	1190000000	1560000000	620000000	498000000	1950000000
	16194191	38923229	25615	156000000	57753701	1320000000	8136656	15251233	30178848	45076124	2170527164	51800000000	3500000000	684000000	961000000	171000000	225000000	18400000000	146000000	2610000000	1450000000	1390000000	560000000	631446000	1410000000
	8078958	7624343	47547	186000000	10148790	1150000000	11655484	19075584	48193508	41579148	2662906913	55800000000	3810000000	636000000	809000000	255000000	220000000	18500000000	119000000	3640000000	1250000000	1120000000	650000000	138000000	1680000000
	8799757	28342167	27543	148000000	16686081	1190000000	19934562	30196314	30222683	21020454	2150399959	49800000000	3790000000	519000000	927000000	87362618	167000000	17200000000	287000000	2740000000	1470000000	1230000000	469000000	523000000	1880000000
	8199840	9536673	32076	149000000	17161845	1170000000	22478875	34196158	27679010	20478421	1658639607	56100000000	5160000000	704000000	1280000000	396000000	118000000	16400000000	206250000	4000000000	1340000000	1640000000	574750000	447611500	2050000000
	4671352	24598265	32808	93028663	39122929	1160000000	16558381	42270452	3.40685e+07	40152267	1439979815	53800000000	3660000000	660000000	885000000	2.27341e+08	182500000	18500000000	189562500	3120000000	1377500000	1250000000	525000000	435014375	1794000000
HAPP	31042245	103000000	103002	193000000	63438250	1280000000	18775672	30986719	57588371	54599922	8.5069e+08	51000000000	3500000000	445000000	851000000	414000000	136000000	13100000000	121000000	3080000000	1250000000	1360000000	353000000	260000000	1340000000
	34859737	112000000	81712	206000000	83684667	1330000000	24529600	46874293	66387317	63527347	1000349646	47600000000	3660000000	491000000	864000000	213000000	161000000	11500000000	87516141	2480000000	1150000000	1210000000	337000000	109000000	1210000000
	19679982	116000000	185057	249000000	65577015	1450000000	18935032	27291232	74052875	28030242	3.08667e+08	51900000000	2010000000	494000000	688000000	229000000	161000000	13600000000	86494670	3020000000	1170000000	1180000000	403000000	103000000	964000000
	38587015	80779683	42236	203000000	41053068	1350000000	22862385	18794632	60467790	72242175	5.38481e+08	51100000000	3.05667e+09	517000000	905000000	289000000	141000000	12900000000	110000000	3340000000	1090000000	1390000000	311000000	118000000	1070000000
	32594357	108000000	108152	193000000	66610162	1280000000	19714456	32536055	57444400	57329918	3.89008e+08	49200000000	2710000000	555000000	743000000	237000000	133000000	12400000000	71051229	2980000000	1010000000	1170000000	364000000	147500000	1070000000
	30964639	103000000	102744	208800000	63279654	1338000000	18728733	30909253	6.31882e+07	54463422	5.33852e+08	46000000000	3910000000	586000000	773000000	276400000	170000000	14000000000	141000000	3190000000	1030000000	1480000000	282000000	119375000	1000000000
HAPH	19066862	74899781	69661	182000000	54039303	1280000000	37770286	57733079	39813993	38127349	5.40035e+08	31002751431	2610000000	710000000	547000000	742000000	118000000	12800000000	146000000	2510000000	1080000000	1280000000	321000000	63158551	1320000000
	15612224	47426316	67310	209000000	72985677	1300000000	22445087	37370364	63937829	42683381	7.40373e+07	31604223555	3880000000	214000000	149000000	356000000	83009046	7910000000	62933610	1050000000	477000000	430000000	323000000	152000000	847000000
	22540812	51758033	60499	223000000	36670140	1460000000	34535002	43365531	45217490	29380206	253265064	34199314992	1750000000	556000000	678000000	338000000	113000000	12400000000	104000000	2780000000	915000000	1170000000	503000000	82066200	1380000000
	22786041	47478785	82720	192000000	50653156	1500000000	70317132	109000000	35281208	59845646	2165932176	49635498690	2.74667e+09	544000000	596000000	4.78667e+08	96359462	12600000000	89667333	2510000000	849000000	986000000	277000000	197000000	968000000
	34744921	27676076	133407	145000000	92214281	1375600000	43161209	64489232	54615111	58157094	1814781228	50870154616	3230000000	523000000	740000000	3.90889e+08	118000000	13400000000	115000000	2440000000	1110000000	1170000000	357000000	1.23556e+08	1300000000
	14650311	20159696	84369	190200000	6.13125e+07	1383120000	18392999	34229512	4.77731e+07	40570419	3.00467e+08	45839689591	3580000000	516000000	565000000	4.02519e+08	147000000	11100000000	123000000	2400000000	1020000000	1020000000	275000000	1.38656e+08	950000000
HAPA	13259446	73712568	35433	167000000	25512212	1230000000	24585466	31488011	53756358	77954177	1.67149e+08	49000000000	3100000000	551000000	779000000	449000000	87475249	12500000000	138000000	2680000000	568000000	1090000000	298000000	101000000	1260000000
	32725208	23399574	74966	186000000	51706216	1350000000	12922014	24035349	42938998	33227422	1498291543	49900000000	3160000000	541000000	758000000	181000000	113000000	13800000000	91231060	2140000000	1290000000	1020000000	379000000	17285791	1520000000
	14027396	60177544	34023	162000000	70965406	1240000000	27948221	37845313	68127890	68254425	8.22693e+08	44600000000	3100000000	483000000	487000000	204000000	126000000	12400000000	109000000	1980000000	973000000	785000000	261000000	87197021	1050000000
	11956709	75030030	110731	201000000	41202767	1240000000	20491034	40089071	61999993	33411988	1070798462	46200000000	3120000000	478000000	778000000	152000000	120000000	12800000000	163000000	2460000000	896000000	1160000000	288000000	67092593	1350000000
	22881461	28935891	60654	179000000	5.01398e+07	1690000000	40218402	57451263	78838706	57046108	4.8482e+08	41700000000	3370000000	453000000	540000000	147000000	1.11619e+08	11200000000	117000000	2000000000	1050000000	983000000	328000000	80720073	1240000000
	51780056	56923740	78755	179000000	4.79053e+07	1350000000	34280396	48394290	61132389	53341580	1.31651e+08	49900000000	3590000000	501000000	885000000	226600000	1.17655e+08	13900000000	132000000	3190000000	1090000000	1240000000	315000000	7.06591e+07	1290000000
