# Supplementary material for: Characterization of active peptides derived from three leeches and comparison of their anti-thrombotic mechanisms using the tail vein thrombosis model in mice and metabonomics
Source: Front Pharmacol. 2024 Jan 25;14:1324418. doi: 10.3389/fphar.2023.1324418 (PMC10851270; doi:10.3389/fphar.2023.1324418)
Supplement: Supplementary file 3 [file Table1.XLSX]

## Sheet: Sheet1
	Contents in APP			Contents in APH			Contents in APA
Asp	59.812	48.625	70.999	72.661	79.146	66.176	77.165	71.459	82.871
Thr	31.556	30.063	33.049	24.292	25.164	23.42	38.183	35.052	41.314
Ser	35.089	32.083	38.095	32.432	30.032	34.832	33.089	30.091	36.087
Glu	85.136	82.112	88.16	77.726	74.134	81.318	130.178	124.893	135.463
Gly	56.269	53.128	59.41	37.308	30.016	44.6	84.289	75.896	92.682
Ala	48.195	42.137	54.253	78.35	70.37	86.33	99.724	104.71	94.738
Val	46.666	40.071	53.261	61.013	60.031	61.995	30.666	27.351	33.981
Met	11.862	14.687	9.037	7.3	9.03	5.57	12.535	10.01	15.06
Ile	27.002	21.265	32.739	4.684	3.821	5.547	27.672	24.361	30.983
Leu	57.388	52.175	62.601	79.905	80.027	79.783	74.195	72.037	76.353
Tyr	22.588	20.025	25.151	17.545	15.07	20.02	28.81	26.051	31.569
Phe	29.099	25.061	33.137	41.94	45.23	38.65	33.654	25.27	42.038
His	23.834	20.026	27.642	46.434	50.083	42.785	28.998	34.164	23.832
Lys	56.891	64.417	49.365	59.65	56.035	63.265	61.193	55.862	66.524
Arg	43.022	48.652	37.392	8.105	7.092	9.118	46.276	37.158	55.394
Pro	18.95	21.02	16.88	15.208	13.23	17.186	22.4	18.31	26.49
